# Supplementary material for: Prognostic Assessment in High-Grade Soft-Tissue Sarcoma Patients: A Comparison of Semantic Image Analysis and Radiomics
Source: Cancers (Basel). 2021 Apr 16;13(8):1929. doi: 10.3390/cancers13081929 (PMC8073388; doi:10.3390/cancers13081929)
Supplement: Supplementary file 1 [file cancers-13-01929-s001.zip]

Archive with 1 entries (1 files):
- cancers-1147783-supplementary.pdf
